# Supplementary material for: α-Melanocyte-stimulating hormone alleviates pathological cardiac remodeling via melanocortin 5 receptor
Source: EMBO Rep. 2024 Mar 7;25(4):21. doi: 10.1038/s44319-024-00109-6 (PMC11014855; doi:10.1038/s44319-024-00109-6)
Supplement: Supplementary file 2 — Source Data Fig. 1 [file 44319_2024_109_MOESM2_ESM.zip]

Archive with 8 entries (6 files):
- Figure 1/
- Figure 1/.DS_Store
- Figure 1/Fig 1B microscopic images/
- Figure 1/Fig 1B microscopic images/.DS_Store
- Figure 1/Fig 1B microscopic images/Anti-aMSH antibody_1.2x.tiff
- Figure 1/Fig 1B microscopic images/Anti-aMSH antibody_40.0x.tiff
- Figure 1/Fig 1B microscopic images/Isotype control_40.0x.tiff
- Figure 1/Figure 1_numerical data.xlsx
