# Supplementary material for: α-Melanocyte-stimulating hormone alleviates pathological cardiac remodeling via melanocortin 5 receptor
Source: EMBO Rep. 2024 Mar 7;25(4):21. doi: 10.1038/s44319-024-00109-6 (PMC11014855; doi:10.1038/s44319-024-00109-6)
Supplement: Supplementary file 2 — Source Data Fig. 1 [file 44319_2024_109_MOESM2_ESM.zip › Figure 1/Figure 1_numerical data.xlsx]

## Sheet: Fig 1A
Tissue alpha-MSH concentration (pg/mg protein)
								ng/whole tissue
LA	RA	LV	RV	Septum	Spleen	Skeletal muscle		Pituitary gland
205.542	140.664	470.077	441.677	366.884	17.1666	29.5814		389.987
205.493	323.809	520.962	536.303	392.224	14.9916	30.7286		92.045
221.908	153.988	442.155	460.69	351.82	14.1277	21.7763		133.82
142.627	266.059	513.011	404.688	330.802	11.8568	21.9501		357.538

## Sheet: Fig 1C
Cell clusters (scRNA-seq)
	UMAP2
UMAP 1	CM	EC	FB	GN	MP	T
2.0931	-2.37975
3.27104	-3.21746
3.90558	-2.05144
1.89108	-3.55632
1.55288	-3.05044
0.0569221	8.12157
-1.13969	1.29917
0.967403	-1.99135
3.74033	-0.718903
2.39622	-2.97383
-5.1586	6.46316
2.65338	-3.11422
-1.39809	0.200114
3.38203	-2.8615
-0.138212	-2.21323
-5.20882	5.16276
-3.53379	5.6159
-5.65005	-4.25783
-0.626781	-2.55288
3.46693	-3.63148
-4.19107	4.98213
-2.83846	-3.76785
3.8709	-3.9585
-5.24734	-3.66244
-3.76423	-3.68358
3.1196	-3.20786
3.16708	-3.93998
-3.58591	-3.28211
-5.54786	5.41618
3.81411	-3.08746
-4.89554	4.46013
2.76219	-2.19041
-5.26051	-4.22112
-0.955941	-2.54626
4.46264	-3.3019
-6.78448	1.18705
-1.97301	3.71746
-3.19554	0.145223
-5.1031	5.28361
-0.124991	1.08585
2.20423	-3.51392
5.46069	-2.68717
2.32614	-3.24967
2.16302	-4.09093
3.80971	-2.33228
-4.54393	-0.882957
-4.04912	5.02703
-3.97741	5.04521
-1.53692	1.58571
2.19841	-3.48534
-5.67884	4.76031
-0.203251	1.95472
3.95222	-3.33027
4.24368	-3.32321
2.97379	-3.26643
-3.44901	-4.25709
2.03244	3.42578
3.11813	-3.98276
0.403222	1.28016
-3.23618	-3.42319
3.95759	-3.29287
1.46531	-3.52827
0.035704	-2.77094
-4.68467	5.20649
-5.42194	-3.34521
2.72445	-1.87895
-2.83136	-3.84327
3.76751	-0.38797
0.759543	-0.204342
3.72565	-3.25078
-4.45028	4.9024
-4.1896	-3.0063
-0.70555	-2.48497
5.04426	-2.19866
-3.4376	-3.25526
3.70656	-3.53172
-4.72188	5.55069
3.28991	-3.32553
2.8397	-1.67711
1.98955	-3.69385
-3.18682	-3.8918
-2.19994	-5.30926
4.88359	-2.65914
4.55384	-3.29948
3.57852	-4.12433
1.50509	-2.23483
4.60266	-3.78377
-3.68816	-3.85031
1.51332	-3.24676
2.32742	-4.13547
2.34543	-3.48616
-3.42422	-3.64729
3.52159	-4.01443
2.26294	-3.86561
0.0032189	0.7749
3.12532	-3.33891
-5.14691	5.76806
3.37946	-3.80968
0.589645	-1.74962
-4.77952	6.63061
-1.96078	1.66011
3.551	-2.30784
-4.76543	4.63358
-4.33563	4.94041
2.14178	0.611822
0.137921	-0.803306
1.01597	-0.847911
-4.42588	5.02364
0.0919362	0.387279
1.64488	-0.182354
3.11436	-4.13476
1.71743	1.23395
1.39947	-2.63386
-5.61769	-2.90849
-4.29083	4.09142
-2.18539	3.946
-0.166696	1.80636
0.248123	2.01445
3.63084	-4.00555
3.47573	-4.02982
-0.110207	1.88877
2.80101	-3.73398
0.598966	-2.71353
5.75735	-1.75007
2.68654	-3.23079
-6.98681	1.70489
-0.24354	2.1816
4.76767	0.596787
2.68503	-4.01829
-4.23216	-3.15237
3.04087	0.627801
-3.01874	-3.78158
-4.92547	-3.78116
2.90495	-3.86502
2.98499	-3.59883
3.43667	-3.48605
-4.9466	5.53239
-0.323989	1.18124
3.65327	-4.22161
-4.3456	5.14034
1.34704	0.942213
-4.97198	5.35574
0.211284	-2.26605
-3.8647	-3.32484
2.88631	-3.07208
3.42281	-4.17038
3.22326	-4.11362
2.64219	-3.7387
3.84066	-3.64066
0.640235	0.315206
2.38182	-3.43308
5.277	-1.20229
-0.585482	0.31113
4.59595	-1.56887
2.51826	-3.33662
3.04325	-4.02959
1.52403	0.572822
3.48168	-3.47119
-1.21195	0.478363
0.948815	0.190854
2.27161	-3.6396
1.54506	0.761391
-0.676308	-1.44438
2.89827	-4.1945
-4.92553	5.44162
-4.67341	5.43611
-4.80469	-3.4006
-4.54349	-3.45843
2.80562	-1.1413
-3.16494	0.138572
-1.54672	3.55561
-4.32079	5.5616
-5.04503	5.58831
3.7647	-2.84787
0.222038	0.833441
3.21415	-3.99248
1.93602	-3.14434
6.0775	-0.514273
-0.792095	-2.274
5.26795	0.986919
-0.840088	-2.45255
-0.952981	-2.27285
-3.46843	1.86234
-1.11237	-1.75691
-1.13705	-2.15129
-4.52316	2.55068
-4.31916	-4.57908
-0.963565	-2.73777
-1.03958	-2.20405
-0.912318	-2.29471
-1.21074	-1.91341
-0.711277	-2.29404
-0.968564	-2.45128
-0.87246	-1.72928
-3.60333	2.80681
-0.795326	-2.29568
-4.08112	2.207
-1.07389	-2.6338
-0.578249	-2.49178
-3.65157	1.81907
-0.549109	-2.34419
-3.80386	1.92857
-0.921884	-2.49548
-3.89532	-5.07517
-0.710419	-2.43486
-0.601245	-2.44497
-5.52092	3.78944
6.10432	-1.25664
2.08502	0.759436
0.572833	-2.30243
4.5069	-3.6223
5.15566	-1.36078
-2.57354	5.28761
-1.7676	3.91664
4.34479	0.467549
5.18143	1.26946
2.80338	1.67917
4.64715	-0.521357
6.07417	0.289024
6.48127	-1.67392
-1.73918	3.53329
5.31637	-0.594609
3.43347	0.356105
5.32581	-1.22503
4.00408	-2.80146
6.93898	-3.79298
1.88191	1.0308
6.14631	-2.48645
3.58425	0.0874244
4.60449	-3.89535
4.64554	-0.829102
5.4166	0.585709
4.7791	0.771278
6.74305	-1.32718
0.358874	1.25304
0.422752	-1.3881
5.65457	-0.392534
5.78614	-0.381469
5.3621	-1.26097
3.92651	-1.9071
4.01838	1.53251
4.41017	0.363064
6.05574	-1.65809
3.99115	-0.406
4.87459	-0.179235
4.10146	0.104323
5.49245	-2.73701
5.90968	-0.52592
6.5868	-0.899506
5.92424	-0.0645801
3.38395	0.272276
-2.98155	4.0158
6.26848	-0.425739
6.59228	-3.16643
5.67889	-0.135779
2.93233	0.415848
4.60021	-3.93702
-1.46999	4.70708
5.28745	-2.12484
3.79483	-1.4296
-1.82725	3.63869
6.07567	-1.2156
-2.9748	-3.40458
3.66662	-3.2665
5.85439	-2.02019
0.982547	-2.79748
6.46955	-0.960693
5.5829	-2.11592
5.85557	0.289689
5.88132	-2.5211
3.2503	-0.403908
4.21571	-3.93994
6.42727	-0.569223
-1.57362	4.17703
4.23598	-2.44825
4.47749	0.132625
5.58473	-2.5053
-2.03869	3.44014
3.08943	-0.486227
4.71473	-2.05385
6.88724	-3.33139
2.83859	-2.90166
4.8398	0.624349
6.73392	-1.46708
5.26896	1.32431
5.18437	-2.22741
3.74879	0.62959
6.96989	-3.82299
0.673143	-0.0589115
6.09663	0.461592
6.16594	0.558092
6.34727	-1.84509
5.93824	0.101231
5.45921	-0.690077
5.33253	0.0053346
5.7684	-0.897038
5.5303	0.32742
2.13377	0.533897
5.76412	-0.369586
2.37209	-3.35827
4.31398	-0.946501
5.69876	-1.27342
6.01631	-0.976058
4.162	-4.17728
6.44179	-3.59889
6.11063	-3.38503
4.67467	-2.29638
6.20937	-1.62021
1.16038	5.65376
5.95462	0.389661
5.63426	0.0244153
5.73342	0.305614
4.79779	-2.61029
4.44105	-3.10086
6.93334	-3.39664
5.4305	0.755756
7.07947	-3.81605
5.36912	0.632259
2.09915	-2.86314
4.92678	-3.6993
2.55488	-2.82369
0.980902	-2.88319
5.09003	0.744976
3.92834	-3.43521
4.27278	-2.2921
2.21297	-3.35571
2.54928	0.165975
0.184349	1.92878
6.5494	-3.18749
-2.54607	3.99467
4.77016	0.801514
4.98926	-1.6818
4.15438	0.560729
6.23654	-3.02757
6.09727	-1.11808
4.25383	2.6164
6.80314	-3.16067
5.44542	-1.2768
5.98941	-0.598146
6.52633	-0.734053
3.75942	2.94033
5.01487	-0.381814
2.81802	-1.41841
6.58162	-0.910386
4.58055	0.100834
6.13239	-0.221225
1.74946	-2.05207
6.56765	-0.873045
5.6354	-0.771161
5.44126	0.896257
5.86666	-3.07456
4.37306	-1.72033
2.4087	-2.76048
5.90588	0.16699
5.38914	0.204127
-2.32848	4.01836
6.07656	-0.704736
0.664243	-2.91352
-2.24795	3.9211
4.50544	-3.60668
5.14496	-3.41551
4.94324	0.156912
4.89443	-1.29445
6.31383	0.105313
4.09488	-0.649697
4.67314	-1.94777
6.37361	-0.287872
5.76575	-0.597008
3.9626	-3.73951
5.99836	0.427481
4.19532	2.60535
6.30324	-1.07589
6.55772	-1.69795
4.97147	-0.104401
2.9826	-0.489029
3.82687	-0.987625
5.07204	-2.53974
5.46623	-1.13942
5.81253	-2.46661
6.12235	-0.137664
6.14901	-0.978109
-1.96836	4.71951
6.69533	-1.00004
5.0949	0.31551
2.56587	-2.85741
4.94891	-3.65525
6.35594	-0.952603
-1.29162	4.14198
5.57938	0.729168
-1.96448	3.62107
5.39056	-3.05439
5.38343	0.723285
6.78587	-3.67682
5.53015	-2.97363
6.65507	-0.206191
2.95902	-2.6059
3.04075	-3.465
6.45868	-1.15594
6.08317	-2.20917
4.44528	-1.64989
2.77611	0.12209
4.91865	0.776075
5.54886	0.983004
5.09802	-2.94735
5.44057	-0.284381
3.76483	-2.75082
6.46038	-0.423884
4.87346	0.184063
5.59946	0.523847
5.72565	-2.57281
4.19688	-3.17586
2.52451	-3.05485
6.60245	-0.940633
4.76013	0.922278
-3.42912	5.00574
4.02448	2.64202
4.94334	-2.61401
5.28999	1.02458
3.39866	-3.71024
6.96696	-3.38042
4.74098	-2.4645
-1.80414	4.76859
6.4257	-3.42182
1.69196	-2.87939
6.06819	-0.626255
4.21853	0.237987
2.3003	1.12698
5.96946	-0.543224
4.85081	-3.41103
5.71962	-2.68129
4.98355	0.044401
4.71215	-3.8285
6.50393	-1.4594
5.40339	-2.87227
4.67551	0.50256
3.89503	-0.598548
-0.0814796	0.778264
-2.00207	4.50945
6.77403	-3.61149
6.55536	-3.37935
5.10509	-3.40239
5.37678	-2.95848
3.65247	-1.24908
-2.94547	4.18971
6.25436	-1.07789
6.24203	0.10428
5.08765	-2.87804
-2.33132	4.01517
4.62748	-2.26086
5.95889	-0.342553
3.23014	-1.14221
5.21662	-0.468012
5.45767	0.820623
3.11978	-3.15159
4.95734	-1.54548
3.04754	0.438137
-4.01936	3.57366
6.29148	-1.27045
5.99225	-2.28867
6.28633	-1.65016
4.03255	-1.05934
6.39941	-2.118
5.85918	-0.879482
5.30812	-3.149
6.35463	-1.39598
3.6603	-1.55855
5.83483	-0.107439
6.02608	-2.19073
6.02602	-0.820813
1.22676	-2.8771
6.40874	-1.10809
4.18999	-4.08065
6.3494	-1.94967
5.1433	-3.75973
5.4562	-3.04242
5.63829	0.162677
2.47818	-2.7251
5.68957	-2.45823
6.61313	-2.71265
0.719758	-1.71335
4.18007	0.994442
6.04837	-2.3193
4.98688	-3.52766
4.28673	-1.96066
-2.52397	3.92412
6.30432	-0.884504
4.78	-2.60463
4.949	-3.21026
4.86588	0.432626
-2.03323	4.49861
3.28616	0.513845
6.37423	-0.581711
3.03824	0.76159
4.09879	-4.27045
6.45401	-0.585015
6.54942	-3.12913
0.36172	2.02084
5.18848	0.995232
5.00281	-3.08064
0.910933	-2.05075
5.58984	0.797124
3.02264	-0.0756167
5.06194	1.09864
5.7947	-1.99065
5.61918	0.872946
3.93311	-1.81783
7.18038	-3.82191
5.39653	-3.12682
1.09867	-2.52286
6.19724	-3.62154
5.50557	-0.43404
0.4948	-2.16453
5.72969	0.606228
2.30645	-3.59651
1.79512	-0.0832591
3.17899	-0.00530185
6.54709	-1.40317
5.18479	0.153832
5.00608	-3.40296
4.385	-0.557089
4.5547	-2.89809
4.8829	-2.09938
6.1925	-2.11379
4.60664	0.603266
4.93077	-0.0766872
3.44199	-3.267
4.20677	0.231519
3.8067	0.903339
4.58337	-1.89745
4.08064	-4.0164
-1.7301	0.764133
5.9239	-0.354103
3.54233	-1.14113
6.53564	-1.36622
4.57619	-3.61988
5.16735	0.00240861
5.5542	0.817829
4.2067	0.352699
6.09562	-1.06716
5.29873	-3.76946
6.13647	0.00646905
5.37267	0.431687
5.05072	1.00275
4.80658	-3.43441
3.70628	-2.05648
2.59208	0.240719
5.49815	-2.5742
5.75923	-0.241779
3.35674	-4.30209
-2.5483	3.56319
4.43	-3.56041
5.94268	-1.05651
4.99047	-3.15264
4.65467	-1.37753
2.4547	-0.758753
4.6118	-0.911515
4.01355	-4.09416
6.31964	-0.503857
2.79449	-2.85254
2.88166	0.753708
6.29529	-1.4261
0.119151	-2.40483
3.57959	-0.866231
5.60696	-2.39101
0.443711	0.944683
5.94646	-0.463309
6.34934	-1.8252
2.68565	0.578704
3.25994	0.211013
6.39303	-0.695362
5.35291	-3.8357
3.9185	-3.92478
1.22217	0.619724
5.90956	0.716842
1.37189	1.30681
4.82474	-2.84085
3.74769	0.0596178
2.13073	-2.73733
5.63901	-2.88227
6.65432	-3.51759
5.44688	0.293295
6.38458	-0.793136
6.3967	-0.654423
5.87439	-0.28636
5.97885	0.356405
-3.14732	3.63901
5.15085	-2.243
3.48497	0.662924
6.524	-0.859463
6.20571	-3.41941
3.68191	-3.3405
5.65513	-0.334632
5.79947	-2.21909
5.59591	0.713688
3.58765	-0.320394
-2.41398	4.95781
-2.60878	3.92732
0.757923	1.92835
5.87683	-0.326611
5.04307	-1.67946
5.30895	-2.26075
3.34998	-0.409585
1.02983	-2.56766
5.52479	-2.42259
3.85492	0.293059
5.81387	0.433995
5.68687	0.661421
0.448482	-2.24823
4.17453	2.24664
2.04816	1.29041
3.38225	-2.86432
-2.8996	3.72219
5.52059	0.173865
4.30987	0.362385
5.1215	0.68688
6.35859	-1.72
5.01836	-1.04284
3.39004	-1.91009
5.20043	-1.86477
3.27659	-3.20497
3.85589	-0.267339
6.52648	-2.55861
4.50095	-3.87278
0.652111	1.75165
-3.57757	5.41499
0.905234	-2.52379
5.89888	0.48247
6.46106	-1.32085
4.59619	-1.81527
5.59865	-2.21789
5.21634	0.0648321
5.3442	-2.73437
1.96099	-2.86115
5.64671	-2.54665
6.37748	-2.27003
0.891624	-2.18138
4.75991	1.73666
3.44936	-3.88512
6.12325	-1.86351
3.47583	-3.80115
6.36382	-0.326303
5.95992	-2.13914
5.68717	-2.78192
2.10259	0.822304
5.39705	-2.83304
6.13398	-1.00728
6.41908	-1.34326
4.19812	0.270307
4.9743	0.698277
-2.25981	3.54999
3.67019	-3.34951
6.32672	-1.71194
3.15725	0.590014
6.16692	0.359332
5.92107	-2.35736
6.49347	-1.14381
1.07508	-2.43434
5.40724	-3.04859
6.22061	-3.04861
5.26888	-0.791813
4.83182	-3.77174
5.34763	0.945929
5.81364	-2.70541
4.14469	-3.72896
4.6795	-3.27475
6.70311	-3.1998
2.94693	-0.487167
1.5711	0.167938
5.4611	-1.15045
6.08368	-0.304863
5.23501	-0.376172
5.88935	-0.454618
-2.7464	3.92056
-1.85438	3.93798
5.16151	-2.81974
6.57637	-3.45919
2.23092	1.06142
-3.39114	4.24245
-0.203311	-2.54934
5.47419	-3.15014
6.6287	-1.06812
4.28995	-2.62501
4.17071	-2.34144
0.671635	1.99858
3.89516	0.163255
5.07702	-3.31572
5.77674	-0.0796816
-4.39767	6.39748
4.13111	2.5635
4.95544	1.60796
-2.07041	3.92106
6.35947	-0.880142
6.17321	0.397837
3.92987	-1.27472
-2.8632	4.18519
4.94235	0.158241
4.04967	-4.08041
4.16784	-4.03036
5.09297	-2.99084
5.3037	-0.915172
6.26858	-3.70862
5.3116	-2.05463
4.70356	0.423912
6.63457	-1.58511
3.05475	-3.49293
-3.28467	4.12128
6.19843	0.0771398
6.20821	-0.102391
5.21597	0.320135
3.52949	-0.681084
5.49057	-2.0254
5.19955	1.1844
2.15386	-4.66857
5.75129	-2.00433
5.97567	-1.1051
4.64802	1.87428
6.88527	-3.38889
5.77772	-1.55623
6.47673	-1.51227
5.06114	-2.92725
5.70428	-2.30711
6.39054	-0.439774
6.16342	-1.54232
-1.04133	3.76092
5.80253	0.174961
6.63681	-0.479566
6.47234	-0.944023
5.71499	-0.116615
6.36154	-0.980801
5.59779	0.206026
3.76859	2.81999
5.11005	0.397896
5.82023	-2.67532
5.7509	0.352171
5.65474	0.554289
5.15329	0.226798
5.69161	0.461204
6.21329	-1.01803
-2.3666	4.05289
5.0417	-2.71298
5.88948	-2.73107
6.10996	-3.33474
-1.07501	4.15531
-2.55269	4.13352
6.25326	-0.360205
2.63109	0.654008
6.61336	-3.47927
4.6813	0.911554
3.91347	-2.76705
5.33168	-2.79665
4.06495	-4.0059
6.42709	-1.69951
5.5903	-0.414946
5.18934	-1.54145
1.84414	1.32102
4.19226	-3.04906
3.2487	0.460438
6.41982	-0.513398
-0.526544	-0.763191
0.349315	-2.16084
-1.61603	4.07279
4.57595	-0.128022
4.02641	-3.54432
6.82076	-3.78622
6.58289	-1.81179
5.84149	-0.0208017
5.535	-2.54282
4.03046	-0.0145569
6.20196	-0.974073
6.8513	-3.3551
6.34002	-0.384351
5.29335	0.932461
2.8073	-2.20481
2.98127	-0.473165
6.46275	-1.72737
3.06636	-3.16773
6.25804	-0.955562
6.39539	-1.96497
6.10327	-3.63404
2.41814	-2.78577
5.43655	-2.98828
1.78079	1.31491
6.50043	-1.68612
6.50978	-0.31915
2.15307	1.07529
2.69515	-3.19722
3.52351	-3.25852
5.55492	0.481332
4.48699	-3.62627
6.31143	0.149343
4.78231	-0.384751
5.65127	0.438684
5.77541	0.165627
4.16073	-3.24796
6.8269	-3.76019
2.42891	-2.93379
6.54242	-1.61182
0.764705	-2.39843
4.86925	1.7018
6.14872	-3.21894
5.97347	0.10799
5.66494	-0.138517
-2.57861	3.97022
6.25345	-1.84031
-2.26852	4.09125
6.17858	-3.32565
3.02424	0.737436
6.59094	-0.683247
4.31449	0.27964
5.89079	-0.851449
6.21082	-0.00119646
-2.12031	3.8833
4.44104	-3.85233
3.41787	-0.766035
4.80342	0.691757
7.10482	-3.61901
5.5512	0.746761
6.44566	-1.25104
-1.90584	4.08986
0.614266	0.608644
4.25999	-0.427267
5.85003	-0.782091
6.12093	-2.03644
-1.50815	4.06697
6.39543	-1.64449
5.69611	0.885798
3.72809	-0.230545
4.48453	-3.03755
4.59254	-0.342273
5.7954	-0.752365
3.46686	-3.40786
-2.82958	4.45103
1.48421	1.26994
5.98801	-0.173278
6.29127	-0.515805
3.97422	-3.10225
-1.2675	4.30683
2.2884	-0.196991
4.40755	-4.08482
5.48828	0.661273
6.43245	-1.43563
1.23538	0.412921
3.13111	-0.361398
5.86884	-0.0248915
3.07797	-3.38195
4.14058	-1.83582
5.71293	-0.692268
5.03527	-0.931325
6.59517	-1.59108
6.24107	-3.41966
5.37621	-2.96861
-2.54345	3.6329
6.00271	-0.606819
6.05073	-1.4176
6.62004	-1.36646
6.30561	-0.124374
0.65184	-1.86758
5.11889	-2.77739
5.9979	-2.24925
4.90956	0.412169
6.38248	-1.69035
4.13117	-3.07807
5.80062	-2.17156
-3.8044	0.520429
4.94542	-2.53123
4.93781	-0.793335
5.82767	-2.03373
2.17345	-4.66775
-3.16159	3.59848
5.17577	-2.09968
5.28	-2.4882
3.9964	-2.91133
2.22999	-0.567344
6.02021	-0.392839
6.0092	-0.307134
4.54113	2.10676
6.56334	-1.50968
-1.21513	4.23458
5.81681	0.641226
3.10185	3.03866
6.48199	-1.43539
-2.00143	3.67802
4.67049	-3.30133
-3.41024	3.5819
4.12529	-3.80437
5.89873	-1.67607
4.96843	-2.39364
6.0496	-1.19691
5.81302	-0.92908
5.66731	-0.992664
6.52827	-1.04958
5.74538	0.51688
4.2571	-0.515471
6.03376	-0.0466868
5.25661	-1.82336
5.44517	0.859746
2.51548	-0.530193
6.41875	-1.44348
3.74044	-3.7271
5.85872	-0.297088
5.5966	-1.87089
3.87021	-0.0585647
5.83751	-2.59915
5.84338	0.150833
-2.31311	3.95541
1.83508	0.0716867
4.65297	0.613324
5.8555	-0.111908
6.22173	-0.48691
4.00253	-3.29866
-1.71415	3.86756
3.59724	-3.5332
5.83258	0.192851
3.67007	-0.0916913
-2.05066	4.13
6.04577	-1.88827
5.54464	0.384278
5.50636	-2.93184
-1.014	4.19376
5.71295	-0.325999
5.29031	-1.47402
5.65935	-1.21217
6.37828	-1.66106
5.26195	0.30217
5.84252	0.121576
6.2784	-1.82291
6.09808	-0.516017
2.51174	-2.8087
6.3686	-2.00199
3.90694	0.727843
4.62074	0.225708
4.40648	2.33909
5.06209	-2.81649
6.57075	-1.31496
-2.72767	3.85875
6.18816	-1.50313
6.46245	-1.32931
3.14793	0.234134
5.56191	-0.696372
5.43797	-0.888556
4.88778	0.0537969
5.96639	-2.56176
3.1268	-3.7394
5.94679	-2.30893
4.93643	-0.330132
4.81138	1.40668
4.95221	1.52573
3.53415	0.564983
6.38947	-1.80869
2.65811	-3.0648
5.77297	0.390547
4.95276	-3.0091
6.5665	-3.5727
5.21805	-0.258713
3.03064	-2.96304
4.68309	-2.92934
4.042	-3.54063
6.70215	-3.83277
6.16918	-1.92408
6.12715	-2.74475
5.7907	0.475206
6.48957	-1.2558
5.35047	-0.398502
3.62784	0.239482
3.99082	-0.73298
5.50855	0.514628
6.45117	-1.20757
3.25798	-4.13733
4.81851	-0.528148
5.22137	-1.00635
6.54638	-0.984379
6.51728	-0.744453
4.40168	-3.63065
6.19644	-0.489055
4.5622	-3.23736
6.30265	-3.27706
5.76513	-2.29388
5.14759	1.33572
2.90347	0.180894
4.61	0.574862
6.51146	-3.5332
6.68083	-3.36083
5.8294	-2.42562
6.19691	-0.915205
-1.85525	3.93125
6.75056	-3.64108
4.17163	0.257047
-1.24397	4.2566
-2.1982	4.23248
5.55297	-1.7544
3.19353	-1.31594
3.65135	-4.30359
5.8736	-2.39156
6.16245	0.0372068
5.16314	-2.69984
5.94926	-1.25909
-1.85525	3.86929
5.615	-1.90168
6.74173	-3.29295
-1.60602	4.48815
6.52779	-1.18286
5.37417	0.704257
5.24597	1.20145
4.9334	-2.94299
6.2884	-3.38915
2.9326	-0.759072
4.5802	0.451412
4.4253	0.471545
5.95644	-1.28753
6.2941	-3.5777
6.56199	-3.48496
0.295855	-2.6421
3.87667	-0.97156
2.60254	-0.422226
5.69022	-0.888453
1.32084	0.532326
5.02604	-2.4728
5.9895	-0.0245305
6.01396	-1.21388
4.15432	-3.03119
2.55559	-3.73476
2.86775	-0.672444
2.24522	-0.442467
6.12577	-1.91955
5.86051	0.107043
5.78034	-1.59249
3.63043	-0.903122
4.94463	-0.47403
6.48576	-2.98094
5.28504	-2.68916
4.88726	-1.40194
4.93961	-0.14929
6.62509	-1.45505
-0.107208	-2.13836
6.7354	-3.43247
6.50321	-0.912422
5.38389	-0.115461
-2.35589	4.40258
5.76186	-3.06091
-2.0669	4.60865
5.0894	-1.59699
5.5997	-2.69629
5.93308	-2.58661
5.79627	-0.223914
6.11165	0.6049
5.86737	0.317163
4.55448	-3.3236
5.14179	-3.21207
4.09183	0.692221
-2.21909	3.94432
2.08794	0.973134
6.16894	-1.55266
3.01696	0.106389
1.45927	1.67148
-2.64228	3.58972
5.17268	0.627633
5.13225	-3.05109
3.59574	-1.15661
6.30395	-0.966431
4.96076	0.125361
6.2405	-1.11007
5.01926	0.72516
-2.45158	4.57293
0.631096	-2.37795
5.83398	-1.88376
5.58545	-2.12867
2.25293	1.02917
6.28434	-1.85557
4.77821	-2.34675
6.17638	-0.714226
6.83528	-3.69618
3.20836	0.000683887
6.04473	-0.492534
4.88201	0.152263
5.78028	-0.517864
5.0478	-2.06781
4.86116	-3.51059
5.85631	0.554289
5.0028	0.73519
6.17585	0.278985
6.88426	-3.7378
5.71262	-0.247384
6.37466	-0.766609
3.72389	0.717424
2.96757	-3.15165
4.32646	0.296079
6.2668	-3.07757
4.27086	-3.31279
5.29771	0.68685
6.23094	0.0135681
3.38841	-3.16367
6.17932	-1.33366
5.15091	0.180014
4.20499	0.798632
5.656	0.40701
6.51463	-1.12366
6.80866	-2.82016
-1.89011	4.01051
4.37629	-0.267579
6.16542	-3.64213
5.66754	-2.57415
6.36443	-0.353995
0.865917	-2.28448
3.347	0.0619799
5.62583	-0.00104369
5.56441	-1.24631
3.87342	1.05086
-2.08694	3.84865
5.60878	-2.18041
3.17188	-3.36955
5.62137	-1.32882
5.89156	0.198534
6.43329	-1.80308
5.70106	-1.30724
6.08688	-1.7151
5.03923	0.882542
6.00452	-0.814094
4.26725	-3.50955
0.516272	2.05402
5.93201	-0.267695
6.08053	-0.0233331
3.82492	-0.12225
5.93072	-1.21572
6.66545	-1.39301
6.7033	-3.66099
4.10623	-4.0228
4.61385	-2.02971
-0.908019	3.99445
5.85494	-0.639662
4.57627	-3.57031
-0.631629	1.15447
-1.7789	4.57236
4.21096	0.684081
6.05328	-1.75167
6.04756	-0.901709
6.04189	-2.1943
5.32819	-2.59154
-0.290047	-2.02759
2.03733	0.817885
5.20031	0.502148
3.75126	0.137556
5.1959	-2.50354
6.47633	-2.9436
5.67952	-0.201856
6.29112	-0.519361
5.87937	0.437518
0.571227	-2.93942
-3.22665	-4.2378
4.68584	-0.808743
4.65119	-3.85392
-2.40932	4.87665
-1.5245	4.04001
5.45569	-2.29865
1.81313	-2.85952
5.92701	0.19189
-3.86273	3.72362
6.2832	-3.46992
6.00104	-1.18002
6.07875	-1.0282
6.05348	0.334753
5.91425	-2.60932
5.73331	-2.53247
2.69302	-2.45144
3.77434	-4.18397
-0.051689	1.66869
-2.33307	4.14589
0.911207	1.26723
5.99172	0.463546
5.53897	0.911601
2.44304	-3.15841
-2.14508	3.82328
5.89427	0.116624
4.80844	1.61246
5.52027	0.521985
5.21816	0.203433
4.29461	-1.11371
6.13725	0.108847
-2.07388	3.83051
0.429421	2.2682
5.31582	0.551233
5.88463	-3.20774
-2.8213	3.81428
1.68546	0.557709
5.86882	-0.470734
6.3486	-3.47862
5.6648	0.433146
1.8823	0.482211
5.94167	-0.631833
5.72139	-2.65206
6.2283	-0.515393
5.98974	-0.000516252
-1.84411	3.67038
5.56862	0.0361448
6.12875	-1.58174
4.68931	-3.63704
6.44182	-0.214711
3.40819	-0.214642
4.04466	2.219
2.0769	2.67608
5.74641	-1.33208
3.27511	2.75446
3.3308	2.00946
4.309	-1.35064
5.67402	-0.620216
0.944065	-2.15296
2.29486	1.18621
1.32862	-2.42843
3.01699	1.91154
3.60781	1.18296
3.06647	1.87169
2.20341	1.86677
4.83569	1.14421
2.34985	2.00056
4.50136	1.49082
2.73332	2.06323
-0.186177	1.14502
2.6517	2.0439
-0.977593	0.344541
-4.15578	2.64878
6.20917	-2.14367
3.75839	1.73754
2.94483	2.73214
3.28864	-0.025535
3.97912	1.38047
2.46819	-0.384604
-3.68834	6.11766
2.97747	-0.15129
4.35484	-1.5472
1.13528	-0.570567
-2.99507	-2.04523
0.61689	1.2427
1.73071	1.39619
3.04112	2.7826
0.519293	-1.20738
1.21281	1.62858
3.92331	1.99754
-0.980354	4.31244
5.55094	-2.33048
3.45643	0.291741
1.87787	1.452
3.8906	1.7386
2.10555	2.63163
3.75376	1.70244
5.94451	-2.15973
4.34417	0.961596
5.4321	-0.617657
0.763958	-1.63609
4.24398	1.27246
2.89737	2.1909
4.29994	-1.08481
2.37935	1.48629
-3.27781	5.78266
4.03886	1.89471
4.71125	-0.240934
3.29268	2.51507
4.71793	0.483799
3.11277	2.70546
2.54667	2.68532
5.36746	-0.825193
1.91299	2.08757
2.03736	0.75635
0.315989	1.97997
3.05639	1.88647
0.842376	1.45518
1.01958	-0.778294
4.53995	-0.292265
3.51808	-0.705759
6.27305	-1.81166
2.61419	1.80198
2.92503	0.300601
3.69968	2.39059
3.75144	-0.241314
5.31622	-0.662608
3.52432	3.05637
5.55705	-2.31305
-1.80689	3.82114
3.80549	2.01505
3.83764	-0.317298
2.86549	2.714
4.58781	0.57648
2.92419	2.33509
2.36119	1.55565
-3.94184	2.63358
3.71535	2.33919
2.91723	2.13935
5.41938	-2.10829
-3.28023	-2.00836
3.81055	2.17945
3.15193	2.26829
5.36684	0.343916
-3.81485	-2.28978
2.95803	2.40223
1.04875	0.209822
2.17409	1.49576
3.58767	1.82193
4.85024	0.364092
5.1243	0.784019
5.83701	-0.177304
3.07266	-0.0662987
2.69636	1.50823
1.50691	0.293899
3.30764	1.89284
2.73716	2.6804
0.861646	2.09882
4.13129	2.31889
3.09971	1.93995
3.85348	-0.439029
-1.12178	-0.767228
4.43363	-0.553737
-2.75452	5.39772
3.81273	1.42279
2.47349	2.33393
0.406418	1.78862
0.137251	-2.09952
1.24628	5.45672
0.372446	3.08135
1.15871	2.01379
1.02687	5.63518
5.30947	-1.29014
5.61012	-0.378965
3.13037	-1.49033
5.57071	0.243247
2.15559	0.122512
1.41578	0.338337
1.20945	-1.93704
6.34265	-1.62762
3.27007	1.80394
2.63296	2.41801
0.669285	-1.91073
5.68429	-0.663223
2.0636	2.12083
5.34499	-0.195102
2.10101	-0.0344168
3.61681	1.68934
3.21915	1.67204
5.67265	-0.235706
2.51838	1.83618
4.39201	-2.15946
2.46638	2.25133
5.68082	-1.7803
2.96103	0.0417108
0.838776	-1.68959
5.47114	-1.56276
4.01813	2.22553
5.5811	-0.813087
0.46085	1.17863
1.61638	0.227645
-0.563305	-1.9318
2.88281	2.28821
-3.34993	-2.17345
4.56872	0.896262
3.55129	2.0884
3.01183	1.46039
-1.78409	1.87492
2.77779	2.3677
-1.75159	4.43661
5.04265	-3.19263
3.3952	2.00231
3.49654	-0.782084
-2.5826	4.22966
4.27062	1.456
5.31593	-0.21057
0.304332	-2.21012
5.44055	-0.91889
6.14278	-1.40482
0.753288	-2.10772
-3.0046	5.5481
3.15917	2.78349
-1.7918	4.48669
5.25325	-1.94931
5.53577	-1.7417
3.20526	-0.590336
5.00917	-2.70183
0.292629	-2.22666
5.64332	-0.843864
4.04604	1.90727
6.12013	-1.49526
5.10903	-0.294397
6.07466	-0.152998
3.00115	3.04667
5.93646	-0.775317
2.09125	2.06108
0.811412	-1.33014
5.84485	-1.23456
2.31316	0.318049
0.809577	1.50353
1.94191	1.17365
4.77778	1.52093
3.3011	1.82333
3.04145	1.93289
2.57405	1.82242
-1.29742	4.06472
6.17454	-1.23769
3.1506	-0.0425097
0.964643	2.19375
4.85033	0.519687
2.39481	2.05981
2.74487	1.83716
-4.18652	-2.2343
-1.82446	4.77193
3.3927	2.72787
5.29894	1.17186
3.725	2.10489
-1.36569	4.33459
4.85023	-0.410839
3.01679	2.0653
3.27317	2.90027
3.85632	0.195456
3.4498	1.90051
0.796824	-1.71318
3.35327	2.14233
0.788902	-1.78167
6.08641	-0.776619
-1.2832	4.3787
3.54714	1.61836
3.26354	1.91522
6.12389	-1.24126
1.51451	-1.37596
3.5332	2.10354
0.768969	1.52775
4.59079	-1.02838
4.72152	1.91262
3.6874	1.8369
2.45643	2.6338
3.59267	1.89399
0.872264	1.87106
3.27318	2.6035
2.70096	2.64667
4.18508	2.33966
4.43506	2.01894
3.13678	0.983443
3.02794	2.34352
0.178286	2.98067
2.74036	-0.821521
4.68541	-2.36275
2.13337	2.02602
2.77864	2.73868
4.34885	2.16844
0.30262	-1.91826
2.85534	2.12059
-1.16496	4.22121
-1.20615	4.0512
3.29068	2.01676
3.5692	2.69605
1.1189	0.55222
1.64142	0.0457786
3.00474	2.4125
4.08807	-1.33602
3.80705	2.00464
2.82913	2.48836
4.05293	0.180711
3.89546	1.22768
3.25252	1.77148
2.79578	-2.51995
-1.43154	4.66156
2.54565	-0.354573
3.03725	2.24927
5.3925	-0.616879
5.59175	-1.56036
0.202135	-2.06437
-1.04049	-0.422689
3.88981	2.1769
-0.127309	4.22023
2.66848	1.85683
3.76606	2.36928
-1.00926	4.14274
1.12955	1.67159
2.66098	2.44502
2.05268	1.79771
5.92562	-0.956837
4.82455	-1.11895
2.84571	1.21409
4.19169	0.886594
3.17943	2.73253
2.46596	2.22091
3.09535	2.71748
3.95513	2.01331
1.54048	0.295025
4.10603	-0.756205
3.98424	2.01576
-1.51023	3.77104
4.90801	1.05659
2.47663	2.08962
2.45193	1.7362
0.895538	0.943821
3.88386	-0.458303
5.95659	-0.586447
4.28551	0.384684
1.89245	2.53791
3.12681	2.25896
-2.03842	4.07921
3.098	-0.647375
6.41013	-0.948665
1.82899	0.0897145
5.87735	0.566424
4.0831	1.46246
3.9916	0.943515
3.31628	2.58771
1.6035	2.25007
0.679215	-1.71101
2.69052	-0.344075
2.30509	1.9939
3.57154	2.88631
2.67123	2.34932
-0.0608317	3.53987
0.680543	-1.962
3.28435	2.08685
3.14955	1.71107
0.825018	1.41229
2.54453	2.71903
5.69877	-0.201165
5.41322	0.270548
5.89244	-1.1046
3.54615	1.95933
5.56064	-2.21139
4.32461	1.54013
3.75234	2.37266
1.48513	-0.073067
2.61572	0.129309
2.67759	2.4558
-1.42077	3.78004
3.65475	1.92208
2.79826	-0.0174794
2.32052	1.89303
1.95324	2.59488
4.59713	0.666504
-2.68668	4.39163
2.57808	0.236604
3.4277	3.26326
4.87239	0.341002
4.27686	1.97829
6.05981	0.150836
5.29244	0.0847819
5.63656	-1.01794
0.598754	7.22962
1.72964	0.315537
5.46145	-0.530487
5.42577	-1.51888
3.90173	1.77763
1.29818	2.25855
2.72172	2.15991
4.39487	-0.0956079
2.57553	0.000884457
3.94501	0.852085
5.19824	-0.890336
5.37204	0.532311
1.28918	2.52473
2.71709	-0.0733525
2.85744	2.8542
3.57939	2.72656
3.40643	2.83883
5.26275	0.262337
2.88657	2.64219
2.74185	1.83715
2.34781	2.14802
3.81245	-0.76986
5.47064	-0.2191
3.41393	1.84403
-3.9261	2.51758
2.58975	2.57194
2.5898	2.53885
2.76738	2.43077
2.62126	1.85016
4.22299	-1.02017
3.88424	-1.15046
-1.58021	3.65151
1.79701	0.187637
4.40748	-1.06871
3.87926	-0.0422701
3.42386	-0.353783
-3.40148	5.79776
3.13005	2.24126
6.66602	-1.49521
5.07955	-3.10911
0.614075	0.540525
4.01907	2.44068
-0.0662452	-0.866574
3.43394	2.03832
2.8262	2.02126
0.782478	-0.904327
2.50911	1.72535
1.1171	1.965
2.90888	1.47375
2.33584	2.49017
4.41335	-0.446174
6.33394	-1.46438
3.57266	2.67239
3.94195	-2.08238
3.52666	2.87401
2.89461	1.68255
4.40896	-1.44757
4.05878	1.8324
5.20432	0.708102
4.81531	-0.80342
3.95435	2.05198
3.5195	1.39552
4.39244	1.7819
4.47372	1.2651
4.55876	-1.32647
1.05769	2.0958
5.55448	-2.09773
3.68679	3.03945
0.433724	1.15705
-3.51999	-2.31075
3.81786	1.92563
1.62954	-0.151154
4.98568	-0.112819
3.13946	2.48083
3.48137	2.0224
3.65007	-0.501817
1.51157	0.909493
5.58783	-0.884572
4.47292	-0.596098
2.5517	2.64377
2.89354	1.96288
4.36486	0.872664
5.07937	-2.74833
4.08214	2.44822
5.11645	-3.18197
2.93289	2.05056
0.578669	1.93335
2.68161	2.57188
4.16195	1.13401
-1.79335	3.53025
0.581789	1.73406
3.54447	1.84326
4.31137	2.052
5.68109	-0.803361
3.19542	2.96186
5.33178	-2.62995
5.34178	-0.11103
2.01153	2.18889
2.19473	2.26078
0.617367	1.32008
3.23943	2.17143
3.04842	2.06218
5.15202	0.029197
-2.6758	4.24646
1.03378	-1.06028
4.04572	-1.34074
1.63978	0.36032
4.10695	-1.09878
4.40424	1.04518
5.92346	-0.87396
5.59372	0.0780476
1.05537	0.801107
-1.07228	-0.527513
4.75647	1.15467
3.37707	-0.691056
3.10099	1.97378
-3.72357	2.25808
1.42965	1.42398
3.02227	-1.1292
2.94042	2.76355
-5.10626	5.23341
5.43157	-0.532384
5.71124	-0.861558
3.3072	2.29041
-3.32491	-2.07597
4.29233	1.71591
-3.06122	3.97411
1.87432	1.69006
5.7724	-2.38813
0.154093	1.52764
5.40407	-0.871641
4.84335	-1.49141
-3.20057	-2.62658
3.55143	-0.543855
-2.76176	4.43317
1.2622	2.61156
3.73337	2.89886
0.869172	-0.633957
5.00776	-0.182438
3.4554	-0.798362
-3.36935	-2.30638
3.52133	1.77856
2.00051	-2.74226
-2.54939	4.32537
4.94967	0.0784728
-2.56022	3.85751
-1.38948	4.52406
3.33369	-0.595014
-0.395071	4.1705
5.96683	-0.74068
4.84595	-0.757389
1.6802	1.93838
0.745969	-1.61262
3.57188	2.00068
3.51165	2.45661
3.36152	-0.224858
4.23334	1.59132
6.17684	-0.822076
3.08385	1.90725
-3.17871	-2.21839
3.65597	1.64975
0.804695	1.69427
5.90298	-1.72107
2.62233	2.17338
1.14301	2.46659
1.5942	-0.0204489
2.71267	1.05682
4.66935	1.21962
5.64727	-1.01072
5.38902	-2.43033
4.42876	1.62128
5.73257	0.409591
3.41688	0.0660819
0.274148	-1.06248
3.74257	2.18531
2.41495	2.444
2.33664	-2.61803
2.55814	2.10468
3.62053	1.88628
-3.17943	-2.20895
3.21358	2.59919
0.779193	-2.17096
6.02851	-0.17634
0.545119	0.0619641
5.13504	-0.493294
4.2622	1.73141
2.73922	2.41668
2.99648	2.75657
1.82096	-1.71447
2.37604	-0.347073
5.85238	-0.571618
3.87519	1.83409
3.54518	1.64604
3.01443	2.35733
2.51383	1.69882
0.896238	-2.19613
4.89558	0.794748
3.43018	1.93628
1.89493	0.956094
-2.94447	-1.92839
0.40113	1.88913
5.19655	-0.697233
0.755498	-1.09694
4.03585	2.17642
4.74279	1.74933
3.8339	1.8992
6.61354	-2.72985
-0.120336	1.26516
2.81631	2.86605
3.65473	2.00003
0.724762	1.47947
5.30016	-1.63911
2.3158	0.138875
-3.51399	-2.5345
-1.4324	4.82685
3.79307	1.95378
3.38256	1.94816
-3.31182	-2.42682
4.184	1.68242
4.32921	0.593165
2.76056	3.7208
5.17543	-1.05768
4.6597	-2.13844
3.80827	2.5733
1.82635	0.179108
2.50815	2.50413
2.95389	-0.410048
2.41832	1.75676
-2.29408	4.94958
2.30626	1.94918
3.84642	-0.608146
-3.23543	-1.66715
4.1208	1.84466
1.79862	1.66599
5.2363	-0.184204
3.46332	2.77531
-0.774759	3.95982
-1.533	4.3192
2.3043	1.99811
5.41876	-2.83984
0.918726	1.68018
4.88926	-1.06938
5.11782	-0.684084
2.70261	1.96778
4.20507	-1.64479
3.54138	2.93734
0.990936	-2.16694
-1.01914	4.1719
3.66695	-0.847411
0.798927	-1.69679
-2.04655	4.71285
5.98187	0.0501169
5.12616	-0.813357
3.97471	2.26478
-3.06106	5.7631
1.24631	-2.41979
3.89943	1.3801
2.77301	-0.921487
4.46476	-0.302617
4.73964	-0.38614
4.26463	1.61429
3.02995	1.98773
1.56308	-1.76543
2.99444	2.54134
3.98626	2.61456
3.89391	-0.868229
-3.42775	-2.55014
2.91587	1.9182
3.30746	2.96435
5.30002	-0.594734
2.7709	1.58155
5.49761	-1.63194
5.34401	-1.12735
3.09035	1.97686
4.37038	2.22489
-3.37173	-2.32845
3.62256	-1.85932
2.48458	2.08185
4.45064	-0.0660257
0.813614	-1.67538
2.14771	1.33093
4.00027	1.97996
3.80718	1.86841
-2.31847	4.38441
2.1001	1.21942
5.96735	-1.5582
4.47476	1.65326
2.36186	2.08872
0.886473	1.43674
2.9568	1.91429
5.4488	-0.309041
-1.9541	4.38757
2.23514	2.38538
0.512197	-0.817337
3.41011	1.88246
3.31184	2.4064
-1.55484	4.76046
2.26483	1.86672
2.80601	1.79885
3.04925	2.84608
5.24237	-0.473332
-3.05256	-2.37874
3.47389	1.16985
2.37386	2.67177
3.93276	2.33193
6.04952	-0.388172
5.47998	-0.684759
4.70401	-0.162297
2.95412	0.198716
3.61227	1.19532
0.578201	7.30393
3.60934	1.31961
-3.20729	-2.32749
2.82923	-0.581003
2.75148	-0.575527
1.931	1.64944
5.14718	-2.94243
5.36755	1.08098
3.72335	2.05397
1.51031	-2.61798
3.69639	2.44759
5.43993	-1.16957
3.70401	1.96122
0.753211	0.490691
-3.28244	5.78008
3.92034	1.4464
1.95018	1.69729
5.96754	-0.488338
2.30646	2.20781
3.61314	1.71906
6.0247	-1.54497
3.76695	2.99637
3.87654	1.92165
5.20948	-0.209606
3.31176	-0.477016
4.61022	-1.4228
4.52742	1.1858
3.1509	2.63637
2.49574	1.89881
0.734368	-2.20885
3.98427	-0.958538
0.380169	2.04323
5.48874	-0.868235
2.71607	1.70189
3.02261	2.13133
1.47794	1.60081
4.87356	-0.112082
4.41403	-0.511375
2.06287	1.50806
2.12528	2.06612
0.453614	2.59766
1.15163	1.53622
3.48467	1.81619
3.96763	1.56341
3.75661	1.40628
2.99243	-1.21468
1.55573	1.65903
-3.64607	-2.48187
5.63774	0.540288
0.571423	7.30481
4.82889	-1.38961
4.19319	2.07456
4.67635	-0.147909
3.15059	0.320047
-1.33433	3.84106
4.89266	-0.736447
4.14273	-0.0455052
5.97451	-1.37357
3.60417	2.44021
1.9642	-4.51554
4.47508	0.586805
6.09784	-0.280944
-2.26335	4.25593
-0.696636	3.79687
4.22231	-1.0086
1.93889	1.8989
3.29267	2.69048
6.01112	-0.284036
2.97236	1.90641
5.35176	-0.64112
3.72949	1.1615
3.79563	2.07021
5.4806	-0.0172556
4.49044	-2.70517
2.24374	2.50413
5.91395	-0.683365
3.25263	1.14498
2.5387	2.89451
3.52507	1.99531
4.21278	1.36436
2.73311	1.52367
3.97729	2.42042
6.20213	-2.02488
0.689208	-2.01683
2.36938	2.47618
3.50102	2.06095
5.61862	-1.54246
-1.59631	4.22767
-3.16255	5.50652
-1.3016	4.11376
3.69864	2.93823
3.15929	2.06967
4.94204	-1.35495
5.78357	-1.00898
1.47949	0.232999
2.99764	2.6767
3.5908	1.88668
3.797	-0.998848
2.3896	2.79964
3.10559	0.401151
3.17483	1.87539
2.72883	1.88455
4.14224	1.58431
3.67642	1.97262
2.91628	1.91295
3.45823	2.7172
0.584049	-1.32262
5.51255	-0.576654
4.93559	0.196704
-3.56143	-2.37846
0.144914	2.85997
3.75513	2.30078
3.56031	1.8902
2.5051	2.3096
-2.36193	4.36653
3.14506	-0.687438
3.90967	2.33459
3.56452	1.80329
1.95876	1.71388
3.30778	-2.4983
4.26063	1.71394
2.51816	2.04456
-1.58741	4.33219
2.75217	-0.0347022
2.81635	2.44365
0.830303	-2.20959
5.3364	-3.0405
3.33839	0.541253
2.61666	2.11382
2.02832	-4.23263
4.53257	0.404222
4.55784	1.84648
2.71642	2.11611
4.03353	1.15172
6.2529	-1.27833
3.37444	1.82985
6.44374	-1.2202
2.76855	2.57888
3.58445	0.500557
4.99717	-1.11554
3.2602	2.20976
4.07972	1.58438
-3.09787	-2.26057
5.36547	-1.14437
4.31124	0.976893
5.18445	-1.2693
3.54008	2.49658
3.40452	1.77063
3.08679	2.22706
1.24916	0.515691
3.59764	2.47053
4.95499	-0.898901
1.20007	-1.77664
[truncated: 9,495 more rows]

## Sheet: Fig 1D
Cell distribution (% of all positive cells)
	POMC	POMC CPE PAM
CM	65	25
EC	38	2
FB	31	5
GN	3	0
MP	34	4
T	17	1

## Sheet: Fig 1E
POMC-positive cells (% of sequenced cells per time point)
Time (wks)	CM	EC	FB	MP	T
0	0.564972	0.242131	0.121065	0.403551	0.16142
2	1.08932	0.697168	0.479303	0.566449	0.392157
5	0.632911	0.199867	0.233178	0.199867	0.0999334
8	0.189394	0.142045	0.094697	0.142045	0

## Sheet: Fig 1F
POMC CPE PAM cell count
Time (wks)	CM	EC	FB	MP	T
0	6	0	0	2	1
2	18	1	3	1	0
5	0	0	2	0	0
8	1	1	0	1	0

## Sheet: Fig 1G
alpha-MSH concentration in the LV (pg/mg protein)
Sham	TAC
385.979	309.305
393.347	310.672
461.241	313.095
337.144	289.522
453.695	330.988
	259.342
	293.524
	290.747

## Sheet: Fig 1I
Ventricular weight (mg)
Sham-Vehicle	TAC-Vehicle	TAC-α-MSH
138.6	148.2	134.3
146.2	167.8	132.4
148.3	157.7	146
141.3	175.5	155
167.6	246.5	123
121.5	154.3	144.8
132.7	217.4	145.6
121.6	150.2	161.2
138.3	175.9	163.7
	174.4
	157.2
	236.4
	223.6
	170.1
	147.7

## Sheet: Fig 1J
Ventricular weight/tibia length (mg/mm)
Sham-Vehicle	TAC-Vehicle	TAC-α-MSH
7.92	8.46857	7.50279
8.07735	9.81287	7.35556
	9.27647	8.24859
8.26316	10.2632	9.01163
9.85882	14.9394	6.72131
7.36364	8.81714	7.58115
7.80588	12.0778	7.7037
7.19527	8.58286	8.62032
8.53704	9.02051	8.99451
	9.47826
	8.68508
	12.5079
	11.8936
	9.77586
	8.07104

## Sheet: Fig 1K
Myocyte CSA (um2)
Sham-Vehicle	TAC-Vehicle	TAC-α-MSH
268.687	361.214	245.606
239.03	311.77	247.276
217.111	275.614	270.364
257.147	307.933	257.849
227.823	344.194	246.349

## Sheet: Fig 1L
Fibrosis (% of tissue area)
Sham-Vehicle	TAC-Vehicle	TAC-α-MSH
0.975219	1.40591	0.67381
0.649844	1.79895	0.853863
0.204314	3.78632	0.550808
0.40135	3.97424	0.267882
0.413144	0.501244	0.2983
0.848437	3.07166	0.345774
	3.55847	0.606831

[truncated: 2 more sheets: Fig 1M, Fig 1N]
