# Supplementary material for: α-Melanocyte-stimulating hormone alleviates pathological cardiac remodeling via melanocortin 5 receptor
Source: EMBO Rep. 2024 Mar 7;25(4):21. doi: 10.1038/s44319-024-00109-6 (PMC11014855; doi:10.1038/s44319-024-00109-6)
Supplement: Supplementary file 3 — Source Data Fig. 2 [file 44319_2024_109_MOESM3_ESM.zip › Figure 2/Figure 2_numerical data.xlsx]

## Sheet: Fig 2A
cAMP (% of control)
Time	H9c2 cells							NMCM
0 min	111.032	138.67	97.5804	69.4702	110.705	72.5428		83.0705	74.591	72.9749	103.2	135.611	130.552
5 min	84.4182	78.2082	61.2258	59.2088				63.8085	35.629	62.3662
15 min	94.5012	70.6851	120.144	81.4073				144.838	96.1225	91.2965	77.9021
30 min	128.669	105.688	107.616	67.014				67.5195	54.8476	83.9561	122.055
60 min	91.7137	81.7566	94.0979	117.677				111.77	142.153	79.5976	86.6549

## Sheet: Fig 2B
p-JNK (% of control)
	H9c2 cells							NMCM
0 min	118.417	65.6741	122.103	91.8157	98.366	103.624		97.7721	112.46	101.661	40.6234	147.484
5 min	60.2836	36.4235	81.2308					69.6848	46.8355	34.5486	18.1314	26.0953
15 min	84.9955	17.3593	94.5716	92.8141				85.159	40.0399	37.5466	23.3323	19.183
30 min	95.4655	102.88	109.798	98.1157				128.082	87.5183	104.769	22.9109
60 min	112	116.311	109.517					90.8387	89.2046	106.34	52.5886

## Sheet: Fig 2C
p-ERK 1/2 (% of control)
	H9c2 cells							NMCM
0 min	119.935	102.279	122.046	94.0107	69.8073	91.9228		102.475	106.041	82.6611	84.4162	98.1505	126.257
5 min	123.814	125.335	101.001	109.895				106.019	99.4227	86.4623	87.2794	97.8966
15 min	118.378	124.805		90.3667				99.2339	98.915	86.3941	101.781	105.301
30 min	115.16	126.277	108.279	107.823				57.09	68.0323	102.871	77.7363
60 min	105.67	115.682	96.2219	102.55				106.084	84.8341	135.893	118.187

## Sheet: Fig 2D
cAMP (% of Ctrl)
	a-MSH	a-MSH	a-MSH	a-MSH
Ctrl	-12	-10	-8	-6
89.8768	90.9171	94.0736	70.0414	73.891
113.203	86.7896	87.8133	116.846	106.179
95.1383	85.771	75.8332	53.951	72.9245
85.771	73.891	72.9245	75.8332	58.6693
100.564	109.649	86.7896	78.7719	91.9632
136.675	63.3873	83.7488	82.7448	67.1792
78.7719	60.555	79.759	101.671	62.4424

## Sheet: Fig 2E
cAMP (% of Ctrl)
		a-MSH	a-MSH	a-MSH	a-MSH
Control	Forskolin	+12M	+10M	+8M	+6M
100.186	471.693	389.333	404.918	404.918	337.499
106.479	495.433	404.918	349.127	337.499	355.241
105.204	508.326	471.693	331.963	361.571	430.91
88.1305	396.967	413.208	349.127	430.91	413.208
	536.514	460.731	396.967	421.863	396.967
	483.242	355.241	337.499	374.932	421.863
		421.863	495.433	361.571

## Sheet: Fig 2F
p-JNK (% of control)
	a-MSH	a-MSH	a-MSH	a-MSH
Ctrl	-12	-10	-8	-6
91.644	62.3377	74.1547	67.0016	70.4994
106.801	71.6654	91.644	87.9887	96.1504
91.644	75.1632	74.1547	68.1675	92.6525
85.8142	67.0016	55.4994	48.3463	85.6568
110.299		47.3377
113.797

## Sheet: Fig 2G
qPCR: Nppb expression (fold change)
Time	H9c2 cells							NMCM
0 hr	1.44859	1.07621	0.90169	0.884358	0.919169	0.769985		0.863228	1.47811	0.741077	1.06063	0.856954
1 hr	0.783119	0.277191	0.650019					0.386487	0.711873	0.876509	0.886407	0.873355
3 hr	0.760939	0.790645	0.736344	0.46744				0.301106	0.877725	0.600877	0.284193
6 hr	1.45176	0.728703	0.933811	1.1303				0.716854	0.432748	0.564801
24 hr	1.39166	1.468	0.97793	0.204717				0.842706	1.33853	1.09005

## Sheet: Fig 2H
qPCR: Acta2 expression (fold change)
Time	H9c2 cells							NMCM
0 hr	1.48094	0.981297	1.03829	0.770124	0.913111	0.816238		1.10272	1.05835	0.835894	1.11937	0.883678
1 hr	0.49533	0.254231	0.711045					0.428119	0.441255	0.633069	0.523999	0.7163
3 hr	0.60517	0.710478	0.955887	0.638081				0.315046	0.906661	0.575679	0.211047
6 hr	1.24097	0.976547	1.16349	1.4047				0.648422	0.750829	0.688625
24 hr	1.20069	0.86027	0.314703					0.679787	0.889216	1.20277

## Sheet: Fig 2I
qPCR: Tgfb1 expression (fold change)
Time	H9c2 cells							NMCM
0 hr	1.49502	1.28923	0.750052	0.963504	0.942499	0.559695		0.884853	1.13636	0.935527	0.981185	1.06207
1 hr	0.610521	0.331496	0.336053	0.402403				0.371189	0.358272	0.879512	0.481589	0.748086
3 hr	0.611728	0.547227	0.500091	0.601261				0.250395	0.825749	0.465701	0.198083
6 hr	1.35399	0.769991	0.870558	0.76637				0.992454	0.736635	0.854544
24 hr	0.644572	1.18252	0.691266	0.429882				0.851526	1.00415	1.13016

## Sheet: Fig 2J
qPCR: IL6 expression (fold change)
Time	H9c2 cells							NMCM
0 hr	0.96173	0.855301	0.892147	1.03111	0.948128	1.31158		1.20106	1.52413	0.497039	1.07424	0.703536
1 hr	1.15533	0.950003	1.26594	1.20093				0.333663	0.953539	0.852762	1.15518	0.794277
3 hr	1.2294	1.41598	1.26234	0.792896				0.3978	0.809956	0.473986	0.230496
6 hr	0.879865	0.739747	0.664759	1.08148				0.26145	0.384873	0.311613
24 hr	1.32809	0.966307	0.922585	1.14338				0.739363	0.81468	1.12854

[truncated: 4 more sheets: Fig 2K, Fig 2L, Fig 2M, Fig 2N]
