# Supplementary material for: α-Melanocyte-stimulating hormone alleviates pathological cardiac remodeling via melanocortin 5 receptor
Source: EMBO Rep. 2024 Mar 7;25(4):21. doi: 10.1038/s44319-024-00109-6 (PMC11014855; doi:10.1038/s44319-024-00109-6)
Supplement: Supplementary file 4 — Source Data Fig. 3 [file 44319_2024_109_MOESM4_ESM.zip]

Archive with 9 entries (7 files):
- Figure 3/
- Figure 3/.DS_Store
- Figure 3/Fig 3I microscopic images/
- Figure 3/Fig 3I microscopic images/Anti-MC5R antibody_0.9x.tiff
- Figure 3/Fig 3I microscopic images/Anti-MC5R antibody_20x.tiff
- Figure 3/Fig 3I microscopic images/Isotype control_0.9x.tiff
- Figure 3/Fig 3I microscopic images/Isotype control_20x.tiff
- Figure 3/Figure 3_numerical data.xlsx
- Figure 3/Figure 3J_unedited WB images.pdf
