# Supplementary material for: α-Melanocyte-stimulating hormone alleviates pathological cardiac remodeling via melanocortin 5 receptor
Source: EMBO Rep. 2024 Mar 7;25(4):21. doi: 10.1038/s44319-024-00109-6 (PMC11014855; doi:10.1038/s44319-024-00109-6)
Supplement: Supplementary file 4 — Source Data Fig. 3 [file 44319_2024_109_MOESM4_ESM.zip › Figure 3/Figure 3_numerical data.xlsx]

## Sheet: Fig 3A
qPCR: Nppb expression (fold change)
Ctrl	MC1-R ag.	MC3-R ag.	MC4-R ag.	MC5-R ag.
1.20267	1.12314	1.07325	1.47615	0.751707
0.940462	1.98927	1.04354	1.02661	1.08199
0.650239	1.50425	1.5721	1.08812	0.557267
1.47161	1.21663	2.596	0.999232	0.940104
1.18636
0.778809

## Sheet: Fig 3B
qPCR: Acta2 expression (fold change)
Ctrl	MC1-R ag.	MC3-R ag.	MC4-R ag.	MC5-R ag.
1.12019	0.959691	0.925299	1.1378	0.795174
0.99989	1.11091	0.919736	0.895206	0.94448
1.03136	0.966031	0.859811	0.942354	0.883279
1.03734	1.17478	1.12583	0.857312	0.823786
0.930606				0.92684

## Sheet: Fig 3C
qPCR: Tgfb1 expression (fold change)
Ctrl	MC1-R ag.	MC3-R ag.	MC4-R ag.	MC5-R ag.
1.07251	0.900871	0.995257	1.13981	0.672447
0.809438	1.03756	0.961022	0.88893	0.683277
0.958129	1.08869	0.839348	0.947102	0.656739
1.27663	1.32615	1.21272	1.05047	0.659682
1.14337
0.823643

## Sheet: Fig 3D
qPCR: Tgfb1 expression (fold change)
Ctrl	MC1-R ag.	MC3-R ag.	MC4-R ag.	MC5-R ag.
1.09591	1.07306	1.20646	1.49218	0.788305
0.880396	1.03084	1.13672	0.914259	1.01001
0.916956	1.07768	1.06023	1.00509	0.795219
1.08943	1.5048	1.35161	1.08966	0.819732
1.08089				0.789863
0.959879

## Sheet: Fig 3E
p-JNK (% of control)
	Control							α-MSH
Control	89.8459	107.432	98.2858	84.4602	107.09	112.886		76.1164	85.6663	68.176	54.8386	48.9904	65.6715
PG-20N	84.0941	112.494	93.8737	81.3348	71.6874	76.2996		97.131	77.1428	81.4182	88.5907	72.074	83.3385

## Sheet: Fig 3F
qPCR: Nppb expression (fold change)
	Control							α-MSH
Control	0.82529	0.944631	1.29009	1.01348	0.926506			0.546871	0.371613	0.688449	0.44856	0.670762
PG-20N	0.730542	0.756434	0.866889	0.661807	0.868282	1.07953		0.859819	0.948587	0.871275	0.786121

## Sheet: Fig 3G
qPCR: Acta2 expression (fold change)
	Control							α-MSH
Control	1.09508	0.72804	0.940786	1.33163	0.904466			0.86468	0.637916	0.604531	0.594702	0.725546
PG-20N	0.681431	0.684769	0.693462	0.817414	0.86525	1.30228		1.01945	0.839143	0.908267	0.742127

## Sheet: Fig 3H
qPCR: Tgfb1 expression (fold change)
	Control							α-MSH
Control	1.01952	0.803765	0.921781	1.29033	0.964595			0.852691	0.802012	0.635536	0.656104	0.8326
PG-20N	0.798462	0.687888	0.701175	1.02349	0.845013	1.10741		1.03122	0.640311	0.594004	0.775767

## Sheet: Fig 3K
Western blot quantification: MC5R/b-actin (% of control)
	Sham							mTAC
Monomer	28.3556	108.643	74.4224	137.608	121.801	129.17		133.853	158.059	104.186	107.516	116.802	110.378	107.805
Dimer	32.3126	126.431	111.239	88.711	111.826	129.481		287.539	192.135	238.423	262.447	97.7319	301.854	123.035

## Sheet: Fig 3L
Western blot quantification: MC5R/b-actin (% of control)
	Sham								sTAC
Monomer	131.227	81.9175	86.8555	164.134	61.6318	74.2343			194.427	125.85	240.596	120.601	104.582	150.178	273.755	119.665
Dimer	114.538	64.2186	121.243	106.151	89.306	104.543			36.4218	27.7419	48.6945	74.2688	43.5542	13.7915	78.9472	43.5285
