# Supplementary material for: α-Melanocyte-stimulating hormone alleviates pathological cardiac remodeling via melanocortin 5 receptor
Source: EMBO Rep. 2024 Mar 7;25(4):21. doi: 10.1038/s44319-024-00109-6 (PMC11014855; doi:10.1038/s44319-024-00109-6)
Supplement: Supplementary file 5 — Source Data Fig. 4 [file 44319_2024_109_MOESM5_ESM.zip › Figure 4/Figure 4_numerical data.xlsx]

## Sheet: Fig 4A
p-JNK (% of control)
	H9c2 cells							NMCM
0 min	107.611	71.8729	85.771	129.451	113.567	91.7273		92.6199	122.347	96.6762	79.1899	112.298	96.8697
5 min	111.582	109.596	55.9894	113.567	97.6837			81.3294	87.5857	74.7508	95.4031	70.6588
15 min	83.7856	95.6982	119.523	91.7273	87.7565			76.3542	48.865	79.8517	41.2105
30 min	71.8729	54.004	81.8001	67.9021				136.741	86.4008	101.363	118.535
60 min	71.8729	54.004	73.8584	55.9894				87.5266	109.686	112.07	138.886

## Sheet: Fig 4B
p-ERK1/2 (% of control)
	H9c2 cells							NMCM
0 min	106.533	98.7437	94.7233	109.004	90.9964			100.838	123.668	83.0979	88.0577	115.23	89.1076
5 min	108.081	102.458	114.667	66.2817	72.468			113.844	87.374	100.984	103.203	84.4492
15 min	121.272	104.981	112.291	66.9004	74.867			71.6176	98.4031	80.5843	78.4545
30 min	108.922	120.763	88.759	63.2452	65.9391			107.924	86.3543	113.553	121.953
60 min	110.68	104.259	92.4188	69.0933				85.4001	61.3601	81.4304	81.6202

## Sheet: Fig 4C
p-JNK (% of Ctrl)
	PG-901	PG-901	PG-901	PG-901
Ctrl	-12	-10	-8	-6
89.379	83.113	57.9786	89.1669	87.7242
100.713	77.6986	62.7416	101.933	81.9446
115.659	83.2269	63.4056	90.9469	89.0386
105.358		66.9884	67.8946
88.8914		89.6397	96.8804

## Sheet: Fig 4D
cAMP (% of Ctrl)
	PG-901	PG-901	PG-901	PG-901
Ctrl	-12	-10	-8	-6
113.958	57.1581	94.5471	71.1068	113.958
118.297	72.4963	51.535	82.8767	86.0698
96.3332	92.7922	96.3332	81.3199	84.4598
64.476	47.3172	67.0668	87.7073	71.1068
86.0698	72.4963	65.7615	81.3199	57.1581
92.7922	47.3172	96.3332	75.3428	78.2824
129.923	45.2952	63.21	65.7615	132.392
98.1513	47.3172	64.476	94.5471	63.658
84.989	116.019	53.056	113.19	65.8166
81.4766	95.9525	72.3978	92.2212	92.2212
121.844	45.7386	65.8166	73.512	52.0081
106.336	105.001	55.1567	101.061	73.512
120.366	120.366	83.811	65.8166	124.844
84.989	61.5144		82.6403

## Sheet: Fig 4E
Leucine incorporation (% of Control)
Control	Ang II	Ang II + PG-901	ET-1	ET-1 + PG-901	Phe	Phe + PG-901
77.59	134.74	110.52	143.48	121.44	138.22	130.83
116.12	113.82	104.25	144.14	142.13	112.41	112.73
90.89	125.29	98.94	118.97	129.83	125.26	95.14
115.4	131.15	99.17	175.68	165.34	158.88	157.19
109.24	140.31	140.7	177.62	147.73	163.18	162.64
90.76	155.36	126.38	117.77	135.13	133.53	122.06
	124.37	102.6	137.98	132.53		106.42

## Sheet: Fig 4F
qPCR: Acta2 expression (fold change)
Control	Ang II	Ang II + PG-901	ET-1	ET-1 + PG-901	Phe	Phe + PG-901
1.10345	1.65905	1.09844	1.33742	1.5544	1.2003	0.978502
0.97564	1.57686	1.21677	1.59135	0.949312	1.24963	1.09836
0.81294	1.5364	1.14049	1.34691	1.38651	1.38813	1.17068
1.10797	1.58541	1.27664	1.48006	1.4485	1.42775	1.193
	1.54323	1.12261	1.28981	1.55655	1.35018

## Sheet: Fig 4G
qPCR: Ctgf expression (fold change)
Control	Ang II	Ang II + PG-901	ET-1	ET-1 + PG-901	Phe	Phe + PG-901
1.05939	1.38699	1.17859	1.35216	1.27126	1.05112	1.03608
0.933051	1.65183	1.25402	1.34795	1.46964	1.12228	0.924715
0.877717	1.4388	1.22185	1.29824	1.37046	1.04687	0.855881
1.12985	1.64634	1.52157	1.3978	1.31018	1.12076	0.976222
	1.73419	1.46709	1.42263	1.32149	1.01093	0.971194

## Sheet: Fig 4H
Leucine incorporation (% of Control)
Ctrl	Ang II	Ang II + PG-901
116.069	141.488	114.568
91.9498	153.694	85.8868
	119.591	137.323
91.9815	153.871	59.3131
	146.153	101.404
	142.162	115.738

## Sheet: Fig 4I
p-JNK (% of Ctrl siRNA)
Ctrl siRNA	Mc5r sIRNA
122.502	172.063
99.1178	161.738
92.7473	164.685
126.86	141.747
80.957	120.972
77.8154	125.534

## Sheet: Fig 4J
qPCR: gene expression (fold change)
	Ctrl siRNA							Mc5r siRNA
Mc5r	0.704671	1.2696	1.02573	0.915158	0.568937	1.51591		0.704698	0.750079	0.491611	0.358587	0.523426	0.877802
Nppa	1.039	0.890226	1.04583	1.04655	1.1691	0.809299		1.5243	1.72829	1.1198	1.68021	1.64917
Nppb	0.780264	0.849382	0.417858	1.22789	1.53862	1.18598		1.35021	1.43583	1.24564	1.41881	1.38827	1.61506
Il6	0.14007	0.422778	1.14454	1.37161	1.77439	1.14661		1.26784	0.955596	0.573582	1.92675	0.340346	0.396206
Tgfb1	0.860418	0.794413	0.869652	1.6217	0.871734	0.982079		1.00362	0.901507	0.8711	1.65274	0.818305	0.898855
Acta1	0.596645	0.995225	1.65427	1.14643	0.607432			1.78435	1.8587	1.43455	1.5967	1.75005
Acta2	1.11757	1.17367	0.708761	0.68444	1.11646	1.19911		1.44862	1.04976	1.03725	1.26725	1.3837	1.12819
Ctgf	0.853102	1.14388	1.20643	1.18385	0.612737			1.59012	1.74332	1.39662	1.57925	1.51146
Col1a1	0.853349	1.40324	1.317	0.518353	0.908059			1.09275	1.36865	0.974516	0.69518	0.810317
Col1a2	1.12198	0.726634	0.821909	1.27328	0.810846	1.24535		1.00923	0.751555	1.00205	1.13438	0.868833	1.54574
Col3a1	1.00126	1.1428	1.0083	0.964748	0.698762	1.18413		0.684026	0.329859	0.826807	0.496709	1.0635	0.742866
Fn1	0.772685	1.4282	0.888567	0.910545				1.8391	1.66625	1.55143	1.9176	1.35924
Mmp2	0.525758	1.57431	1.08337	0.722101	1.09446			1.33239	1.57846	1.09979	1.22605	1.09895

[truncated: 4 more sheets: Fig 4K, Fig 4L, Fig 4M, Fig 4N]
