# Supplementary material for: α-Melanocyte-stimulating hormone alleviates pathological cardiac remodeling via melanocortin 5 receptor
Source: EMBO Rep. 2024 Mar 7;25(4):21. doi: 10.1038/s44319-024-00109-6 (PMC11014855; doi:10.1038/s44319-024-00109-6)
Supplement: Supplementary file 6 — Source Data Fig. 5 [file 44319_2024_109_MOESM6_ESM.zip › Figure 5/Figure 5_numerical data.xlsx]

## Sheet: Fig 5A
qPCR: MC5R expression (fold change)
Control	DCM	ICM
0.299122	4.18183	9.49426
0.526793	7.89957	4.46425
0.263246	0.337241	1.11256
1.6733	22.666	7.3232
0.206399	0.266655	8.97718
1.66655	1.25399	1.89213
0.025396	0.596814	0.623073
0.056056	6.77645	18.3777
0.307978	15.9111
0.00256	0.860847
0.181134	10.1301
0.401231	1.82781
	12.3723
	2.99957
	1.85569

## Sheet: Fig 5B
qPCR: POMC expression (fold change)
Control	DCM	ICM
0.498275	1.65441	14.9186
1.30941	6.55802	8.33802
0.750328	0.762675	3.41022
3.44524	3.00889	11.9576
0.416738	2.22086	16.1375
2.43644	1.06521	4.08829
0.104935	11.1395	1.05655
1.33156	2.67607
0.122471	5.58659
0.916536	2.06996
0.18566	4.2323
0.482403	2.45486

## Sheet: Fig 5C
Correlation: MC5R versus POMC
DCM samples			ICM samples
MC5R	POMC		MC5R	POMC
1.95492	1.65441		4.43838	14.9186
3.6929	6.55802		2.08695	8.33802
0.157654	0.762675		0.520099	3.41022
10.5959	26.7552		3.42345	11.9576
0.124656	3.00889		4.19666	16.1375
0.586218	2.22086		0.884534	4.08829
0.278999	1.06521		0.291275	1.05655
3.16786	11.1395
7.43815	24.3102
0.402429	2.67607
4.73564	5.58659
0.854465	2.06996
5.78383	22.7569
1.40224	4.2323
0.867497	2.45486

## Sheet: Fig 5D
qPCR: MC5R expression (fold change)
	Control			Stretched
24 h	1	1	1	0.90297	1.03803	0.984184
48 h	1	1	1	0.583478	0.866517	0.338036

## Sheet: Fig 5E
qPCR: POMC expression (fold change)
	Control			Stretched
24 h	1	1	1	1.15704	0.923092	0.713873
48 h	1	1	1	0.871444	1.073	0.946013

## Sheet: Fig 5F
qPCR: MC5R expression (fold change)
Control	ET-1
1	0.526513
1	0.48624
1	0.699465
1	0.83617

## Sheet: Fig 5G
qPCR: POMC expression (fold change)
Control	ET-1
1	0.932423
1	0.776467
1	0.9203
1	1.08813

## Sheet: Fig 5H
WB analysis: proBNP/b-actin (% of control)
	Control				PG-901
Control	100	100	97.1743		96.6618	100.324	98.8293
ET-1 (100 nM)	274.805	118.703	164.976		187.107	47.5806	17.4733

## Sheet: Fig 5I
qPCR: gene expression (fold change)
ACTA1
Control	PG-901 -10M	PG-901 -8M	PG-901 -6M	Control +ET-1	PG-901 -10M + ET-1	PG-901 -8M + ET-1	PG-901 -6M + ET-1
1.01798	0.985389	0.813598	1.02703	75.2061	73.7947	82.2216	63.9488
1.00111	1.13036	1.18638	0.769754	75.1061	61.3268	78.8067	67.4406
0.990431	1.20834	1.16125	1.19694	75.4607	124.884	78.7412	53.4733
0.990475	1.28483	0.818164	0.877958	74.8884	86.0675	48.5263	48.1845
TGFB1
Control	PG-901 -10M	PG-901 -8M	PG-901 -6M	Control +ET-1	PG-901 -10M + ET-1	PG-901 -8M + ET-1	PG-901 -6M + ET-1
0.996388	0.535634	0.565635	0.666945	1.61329	1.04776	1.52319	2.31378
0.996689	1.05494	0.933449	0.709387	1.60575	0.988851	1.42492	1.50751
1.00423	0.892238	0.526335	0.99118	1.61081	1.45597	1.5237	1.25123
1.00089	0.729461	0.686716	0.626527	1.63444
CTGF
Control	PG-901 -10M	PG-901 -8M	PG-901 -6M	Control +ET-1	PG-901 -10M + ET-1	PG-901 -8M + ET-1	PG-901 -6M + ET-1
0.998675	0.582425	0.673601	0.671967	8.88691	7.21294	11.1423	12.1428
0.98722	0.830536	1.42158	0.919102	8.90725	4.19351	7.55594	8.0629
0.985777	0.792347	1.13576	1.22801	8.89425	6.88719	8.92107	5.29482
1.02833	0.848364	0.710319	0.927874	8.88636	7.32357	5.47139	7.99604
FN1
Control	PG-901 -10M	PG-901 -8M	PG-901 -6M	Control +ET-1	PG-901 -10M + ET-1	PG-901 -8M + ET-1	PG-901 -6M + ET-1
1.00896	0.633399	0.722119	0.677365	1.35951	0.991617	1.31071	1.61956
1.00765	1.19313	1.0695	1.05492	1.35299	0.857362	0.770213	1.44135
0.995742	0.886872	0.510453	1.18757	1.5512	1.11144	1.04894	1.14663
0.987652	1.04536	0.79851	0.906164	1.48764	1.71917	0.92908	1.26107
