# Supplementary material for: α-Melanocyte-stimulating hormone alleviates pathological cardiac remodeling via melanocortin 5 receptor
Source: EMBO Rep. 2024 Mar 7;25(4):21. doi: 10.1038/s44319-024-00109-6 (PMC11014855; doi:10.1038/s44319-024-00109-6)
Supplement: Supplementary file 7 — Source Data Fig. 6 [file 44319_2024_109_MOESM7_ESM.zip › Figure 6/Figure 6_numerical data.xlsx]

## Sheet: Fig 6B
Ventricular weight (mg)
	Mc5rfl/fl															Myh6-MCM															Mc5r-cKO
Sham	124	124	115	122	117	156										128	134	133	154	159											134	145	136	128
TAC	174	148	157	165	153	156	115	145	143	168	175	142				139	118	158	126	153	183	145	151	132	190	153	174	126			197	195	174	187	123	232	152	160	216	151	155	224	170	152

## Sheet: Fig 6C
Ventricular weight/body weight (mg/g)
	Mc5rfl/fl															Myh6-MCM															Mc5r-cKO
Sham	4.75	4.68	4.24	4.42	4.25	5.32										4.48	4.38	4.91	5.86	5.52											4.87	5.43	4.4	4.56
TAC	6.13	5.23	5.29	6.16	5.54	5.67	4.23	5.25	5.56	5.89	5.97	4.88				4.73	4.49	5.9	4.72	5.84	6	5.03	5.55	4.4	6.99	5.91	6.52	4.3			6.68	7.28	6.13	6.8	4.9	7.2	5.59	5.59	7.04	5.34	5.36	7.49	5.88	5.98

## Sheet: Fig 6D
Ventricular weight/tibia length (mg/mm)
	Mc5rfl/fl															Myh6-MCM															Mc5r-cKO
Sham	7.02	7.01	6.46	6.76	6.54	8.77										7.38	7.31	7.5	8.86	9.21											7.59	8.18	7.79	7.13
TAC	9.76	8.22	8.57	9.21	8.75	8.98	6.4	8.32	8.34	9.6	9.98	8.01				7.66	6.66	8.92	7.25	8.59	10.02	8.06	8.67	7.27	10.92	8.95	10	6.96			10.75	10.89	9.9	10.67	7.12	13.11	8.48	8.83	12.54	8.62	8.85	12.76	9.36	8.55

## Sheet: Fig 6E
	Myocyte CSA (um2)
	Mc5rfl/fl															Myh6-MCM															Mc5r-cKO
Sham	268	237	245	209	217	231										274	248	232	275	256											249	267	257	271
TAC	302	289	303	258	285	299	258	252	271	303	226	233				265	220	263	261	275	313	268	276	239	198	201	246	293			332	403	271	241	334	271	331	342	283	272	244	253	324	245	277

## Sheet: Fig 6F
LVPW (mm)
	Mc5rfl/fl																Myh6-MCM																Mc5r-cKO
Sham	0.580401	0.718508	0.245845	0.198071	0.65852	0.611501											0.868819	0.722422	0.694958	0.678743	0.798582												0.417283	0.75203	0.466104	0.437879
TAC	0.862025	0.941971	0.427	0.889939	0.843775	0.720523	0.700567	0.928611	0.813408	0.861822	0.5778	0.785703	0.837713				0.571059	0.692654	1.00662	0.793782	0.610403	0.898097	0.593497	1.15597	0.753943	0.711064	0.457587	0.392614	0.95574	1.06859			1.2031	0.958318	1.06826	0.94187	0.721398	0.61306	0.902747	0.928398	0.81923	0.841008	1.39129	1.24591

## Sheet: Fig 6G
Ejection fraction (%)
	Mc5rfl/fl																Myh6-MCM																Mc5r-cKO
Sham	48.0779	43.454	49.3505	47.9919	48.3967	56.6542											45.5177	47.1525	43.8311	41.6578	44.9749												35.4145	42.4424	48.0556	51.3265
TAC	54.9461	41.0191	38.4869	51.6179	44.5194	33.2124	43.6959	36.5086	40.7396	38.0059	66.743	41.9	47.8079				43.4543	39.4904	49.8804	44.3092	47.7965	40.4525	57.4111	39.8481	54.062	44.9365	49.9303	49.9995	59.8629	29.9401			51.3327	40.5113	57.0739	44.6561	41.5554	46.558	44.7112	38.7629	39.3356	56.9732	52.3178	31.7037	33.3173	45.1122

## Sheet: Fig 6H
Endocardial FAC (%)
	Mc5rfl/fl															Myh6-MCM																Mc5r-cKO
Sham	48.3459	38.9264	38.1587	46.6561	49.2584	48.7631											36.0948	44.0027	34.8393	42.836												31.771	37.9539	46.9979	43.0489
TAC	36.6089	33.7759	23.7351	34.8467	29.7736	20.9011	34.4649	31.3622	30.3693	22.2014	40.5996	33.9714	41.4368				31.9449	34.9807	35.6442	37.4468	40.8921	30.8901	40.2884	34.114	38.4543	38.5328	32.0203	47.7407	41.3857	31.8242		37.4858	30.2239	37.5067	33.3217	28.8721	34.6096	35.2463	26.8819	29.236	38.5183	42.5568	29.5775	21.7581	19.3669

## Sheet: Fig 6I
IVRT (ms)
	Mc5rfl/fl															Myh6-MCM															Mc5r-cKO
Sham	11.3333	16.4815	19.0741	15.4902	17.2549	15.4386										18.4849	18.5185	19.4737	17.451	16.1404											19.1667	18.3333	18.0392	16.3333
TAC	13.8333	12.6316	18.6111	19.7778	15.3333	17.2917	22.2222	14.4444	22.3809	17.2917	14.1667	15.5556				13.6111	26.2222	16.4444	18.75	8.59259	18.0952	15.2778	22.2222	20	18.0556	18.8889	20.5556	16.0417	24.7222		18.0952	11.1111	7.33333	18	15.625	13.1373	8.03922	11.6667	15.1111	15.4167	16.4706	13.4848	17.7083	18.3333
