# Supplementary material for: α-Melanocyte-stimulating hormone alleviates pathological cardiac remodeling via melanocortin 5 receptor
Source: EMBO Rep. 2024 Mar 7;25(4):21. doi: 10.1038/s44319-024-00109-6 (PMC11014855; doi:10.1038/s44319-024-00109-6)
Supplement: Supplementary file 8 — Source Data Fig. 7 [file 44319_2024_109_MOESM8_ESM.zip]

Archive with 2 entries (1 files):
- Figure 7/
- Figure 7/Figure 7_numerical data.xlsx
