# Supplementary material for: α-Melanocyte-stimulating hormone alleviates pathological cardiac remodeling via melanocortin 5 receptor
Source: EMBO Rep. 2024 Mar 7;25(4):21. doi: 10.1038/s44319-024-00109-6 (PMC11014855; doi:10.1038/s44319-024-00109-6)
Supplement: Supplementary file 8 — Source Data Fig. 7 [file 44319_2024_109_MOESM8_ESM.zip › Figure 7/Figure 7_numerical data.xlsx]

## Sheet: Fig 7B
Collagen area (% of LV area)
Mc5rfl/fl	Myh6-MCM	Mc5r-cKO
1.32665	4.51095	11.8862
10.8972	2.61377	4.58137
5.02895	7.24625	3.85947
3.21967	4.06908	4.36173
0.953015	1.30112	11.3906
2.55998	2.62596	16.805
1.47269	4.84388	11.7449
3.49686	12.8093	11.198
1.65717	4.76588	5.14912
3.19068	9.82459	21.2431
7.31602		7.39194

## Sheet: Fig 7C
qPCR: Nppa expression (fold change)
	Mc5rfl/fl										Myh6-MCM										Mc5r-cKO
Sham	1.55085	1.06996	1.04142	0.834975	0.679316	0.82348					2.15033	1.55262	0.910042	2.69784	2.15331					2.62375	1.59221	0.620361	0.41803
TAC	5.14459	3.69764	4.19074	3.31752	5.41273	4.57527	1.57021	3.88929			5.64924	16.3793	1.20916	0.516649	9.03363	0.911242	2.00209	4.12175		15.4942	22.3733	6.53463	12.5443

## Sheet: Fig 7D
qPCR: Nppb expression (fold change)
	Mc5rfl/fl										Myh6-MCM												Mc5r-cKO
Sham	1.75345	1.39271	0.911867	0.61636	0.691881	0.633732					2.68663	1.36552	1.36315	1.9056	0.743083								2.51681	3.3003	0.554725	0.488708
TAC	3.71612	2.444	2.94781	2.54496	4.34211	1.46947	1.02214	1.73742			1.81352	5.94858	1.99563	1.81774	1.22986	4.60386	0.789136	3.58568	1.1393	1.78893			5.44713	5.04952	6.12345	1.94868

## Sheet: Fig 7E
qPCR: Fn1 expression (fold change)
	Mc5rfl/fl										Myh6-MCM										Mc5r-cKO
Sham	0.636859	0.741771	0.663696	1.19032	1.76736						0.960225	0.924083	0.769021	0.942585	0.779405						0.806164	0.837142	0.90281	0.97684
TAC	1.52959	1.7446	1.60191	1.28565	1.43261	1.40002	0.898036	1.59118			1.72231	2.95119	1.44803	1.37458	1.52715	2.22313	1.56254	0.679382	1.46109		2.87497	3.2825	1.78459	1.83445

## Sheet: Fig 7F
qPCR: Ctgf expression (fold change)
	Mc5rfl/fl										Myh6-MCM										Mc5r-cKO
Sham	1.19488	1.12863	0.949979	0.732001	1.0246	0.969907					2.03407	1.24783	1.1422	1.51994	0.856703						1.51107	1.67431	0.841782	0.739703
TAC	2.0485	1.57365	2.17953	1.71489	4.11607	1.86266	1.35817	1.67692			1.51652	6.29549	1.45208	1.09177	4.62328	1.11521	1.19559	1.9454			4.50357	5.62759	4.98578	2.06647

## Sheet: Fig 7G
qPCR: Mmp2 expression (fold change)
	Mc5rfl/fl										Myh6-MCM										Mc5r-cKO
Sham	0.86012	0.998898	1.00633	0.968121	0.960335	1.20619					1.16814	1.17581	1.04511	1.48747	1.31595						1.3219	1.52078	0.982793	0.915708
TAC	0.88731	1.34878	1.18613	1.12168	1.00885	1.24506	0.868567	1.10325			1.41197	1.57763	1.24045	1.16919	1.59279	0.972493	2.14334	0.694025	1.17235		2.56545	2.44369	1.50593	1.73389

## Sheet: Fig 7H
qPCR: Il6 expression (fold change)
	Mc5rfl/fl										Myh6-MCM										Mc5r-cKO
Sham	0.5802	1.07477	1.24645	1.02461	1.03499	1.03898					1.13952	1.19389	1.00575	0.863144	0.689452						1.09986	0.916256	1.02503	1.13782
TAC	2.21088	1.86112	0.697504	1.26837	1.54534	1.46289	1.60417	1.63011			1.81948	1.77371	1.79126	2.13913	1.88854	1.74711	2.01053	1.29529	0.693911		2.35483	3.03684	1.79126	2.09003
