# Supplementary material for: α-Melanocyte-stimulating hormone alleviates pathological cardiac remodeling via melanocortin 5 receptor
Source: EMBO Rep. 2024 Mar 7;25(4):21. doi: 10.1038/s44319-024-00109-6 (PMC11014855; doi:10.1038/s44319-024-00109-6)
Supplement: Supplementary file 9 — Source Data Fig. 8 [file 44319_2024_109_MOESM9_ESM.zip › Figure 8/Figure 8_numerical data.xlsx]

## Sheet: Fig 8B
Ventricular weight (mg)
Sham	Vehicle	PG-901 (0.005 mg/kg)	PG-901 (0.5 mg/kg)
108.9	227.3	157.5	235.6
122.8	189.6	168.1	236.2
130	140.5	217.2	211.5
115.6	176.1	234.5	205.5
117.4	233.8	169.7	187.2
123	222.4	190	255.6
	222.2	225.8	195.2
	230.4	201.9
	149.2	215.4
	224.5
	223.8

## Sheet: Fig 8C
Ventricular weight/tibia length (mg/mm)
Sham	Vehicle	PG-901 (0.005 mg/kg)	PG-901 (0.5 mg/kg)
6.34985	12.6348	9.11458	13.236
7.04128	10.7973	9.42793	13.4205
7.41586	10.144	12.5986	12.2043
6.72875	8.08284	13.5159	11.8649
6.84149	13.1348	9.86055	10.7586
6.87151	12.9227	10.9763	14.8002
	12.6899	13.052	11.2963
	13.1959	11.6101
	8.80756	12.3722
	12.7557
	13.0192

## Sheet: Fig 8D
LVPW (mm)
Sham	Vehicle	PG-901 (0.005 mg/kg)	PG-901 (0.5 mg/kg)
0.543678	0.846408	0.722845	0.823707
0.642529	0.889655	0.661063	0.668966
0.500431	0.593103	0.883333	0.957615
0.506609	0.617816	0.803161	0.753736
0.531322	0.883333	0.661063	0.698132
0.586925	0.846408	0.753736	0.837644
	0.97931	0.62069	0.889655
	0.830029	1.02759
	0.685776	0.790805
	0.951868
	0.716667

## Sheet: Fig 8E
Ejection fraction (%)
Sham	Vehicle	PG-901 (0.005 mg/kg)	PG-901 (0.5 mg/kg)
56.5262	22.4321	38.1103	30.0573
49.2411	28.2319	39.284	14.8431
54.5364	26.3852	26.6219	31.5428
40.6344	29.067	17.3456	26.7578
52.3017	17.7322	26.8999	25.3341
48.4045	13.4488	32.5237	23.2101
	24.244	28.7084	23.8853
	26.6248	23.8865
	27.2696	40.2071
	19.9068
	18.9792

## Sheet: Fig 8F
MV Deceleration time (ms)
Sham	Vehicle	PG-901 (0.005 mg/kg)	PG-901 (0.5 mg/kg)
11.6667	4.33333	22.4444	5.97222
8.88889	5.4902	25	7.08333
14.8889	7.03704	7.33333	5.96491
14.6667	5.55556	5.15151	15.7778
12	7.57576	19.2857	13.9583
19.2857	7.01754	27.2222	14.8889
	7.64706	9.60784	12.6667
	8.80952	9.29825
	7.05882	9.68254

## Sheet: Fig 8G
Fibrosis (%)
Sham	Control	PG-901 (0.005 mg/kg)	PG-901 (0.5 mg/kg)
2.82034	5.15416	3.20015	5.41167
2.3342	4.59939	4.47132	9.19523
3.96667	6.57569	5.3039	8.61047
3.56343	6.44512	4.80873	3.06088
3.26141	5.98449	2.55606	1.80011
1.61688	7.72395		3.52111

## Sheet: Fig 8H
qPCR: Nppa expression (fold change)
Sham	Vehicle	PG-901 (0.005 mg/kg)	PG-901 (0.5 mg/kg)
1.55031	85.6397	7.39069	112.572
0.583967	25.7064	19.8025	65.6311
0.887801	13.0408	21.0509	56.5521
1.0884	61.9833	13.6621	6.26107
0.822626	51.9178	7.66618	33.9916
1.38959	47.1001	13.0326	26.6287
	6.37161	33.3869	15.8138
	96.0996
	55.4574

## Sheet: Fig 8I
qPCR: Nppb expression (fold change)
Sham	Vehicle	PG-901 (0.005 mg/kg)	PG-901 (0.5 mg/kg)
1.51197	8.96423	2.08678	9.34361
1.17506	3.81645	7.63792	7.60306
0.850027	4.93254	11.2643	5.435
0.958254	6.45797	4.30073	5.00018
1.15187	5.62647	4.72915	6.57677
0.907035	4.8515	8.78767	7.60359
	4.01425	3.95295	4.07127
	6.4412	6.28268
	6.959

## Sheet: Fig 8J
qPCR: Mmp2 expression (fold change)
Sham	Vehicle	PG-901 (0.005 mg/kg)	PG-901 (0.5 mg/kg)
0.950181	2.80855	1.31323	2.66055
0.879207	2.48557	1.68474	2.7418
0.83516	1.78506	2.18166	1.89569
1.45723	2.56334	1.2685	2.15267
0.959879	1.97736	2.01283	3.26872
1.02468	1.6229	1.67194	2.5263
	1.46782	1.74361	2.11275
	2.72051	0.976725
	1.52681

## Sheet: Fig 8K
qPCR: Ctgf expression (fold change)
Sham	Vehicle	PG-901 (0.005 mg/kg)	PG-901 (0.5 mg/kg)
1.13432	24.1086	2.00121	12.687
1.0839	7.0188	7.16206	12.3674
1.18589	10.0264	9.16716	6.86127
1.06701	21.533	7.4859	13.5046
1.1797	6.85675	4.02357	6.79454
	8.32428	3.92074	6.48621
	4.94827	11.798
	16.8856
	18.4875
